# Supplementary material for: Clinical and Molecular Characterization of KRAS-Mutated Renal Cell Carcinoma
Source: Cancers (Basel). 2025 Nov 29;17(23):3832. doi: 10.3390/cancers17233832 (PMC12691090; doi:10.3390/cancers17233832)
Supplement: Supplementary file 1 [file cancers-17-03832-s001.zip]

Archive with 6 entries (6 files):
- S1.png
- S2.png
- S3.png
- S4.png
- S5.png
- Supplementary.pdf
